# Supplementary material for: The Effects of Virtual Reality in Targeting Transdiagnostic Factors for Mental Health: A Systematic Review of the Literature
Source: J Clin Med. 2022 Oct 31;11(21):6463. doi: 10.3390/jcm11216463 (PMC9656930; doi:10.3390/jcm11216463)
Supplement: Supplementary file 1 [file jcm-11-06463-s001.zip]

Archive with 1 entries (1 files):
- jcm-1960212-supplementary.pdf
